# Supplementary material for: Tumour cell blebbing and extracellular vesicle shedding: key role of matrikines and ribosomal protein SA
Source: Br J Cancer. 2019 Feb 11;120(4):453–65. doi: 10.1038/s41416-019-0382-0 (PMC6461924; doi:10.1038/s41416-019-0382-0)
Supplement: Supplementary file 17 — S Table 1. Immunostaining quantification and localization in HT-1080 cells using ImageJ plugin [file 41416_2019_382_MOESM17_ESM.xlsx]

## Sheet: PERM
				Ctl	EDPs
			Phospho-ERM	0.506	24.926
				1.237	10.57
				0	8.34
				0.068	8.549
				0.068	5.43
				1.945	12.839
					13.368
					4.157
			Phospho-ERM	0.637333	11.0224
				0.621901	7.95035
					0.0023
					**
					Yes

## Sheet: Calpain
				Ctl	EDPs
			Calpain	37.02	48.799
				20.678	36.219
				23.173	46.987
				25.551
				25.636
				29.166
				21.704
			Calpain	26.1326	44.0017
				5.57444	6.80061
					0.0023
					**
					Yes

## Sheet: Actin
					Ctl	EDPs
				Actin	12.468	7.544
					27.038	12.035
						5.696
						20.126
						15.702
						12.84
						21.568
					15.288	21.8
						16.814
				Actin	19.753	13.6444
					10.3025	5.95339
						0.2961
						ns
						No
					17.88	31.114

## Sheet: RhoA
RhoA
			Ctl	EDPs
		RhoA	14.86	34.994
			28.436	43.77
			28.213	35.967
			33.75
			26.3148	38.2437
			6.97491	3.92785		0.1193
						ns
						No

## Sheet: ROCK1
				Ctl	EDPs
			ROCK1	10.814	6.058
				14.53	10.563
				14.833
				6.728	8.014
					0.653
				11.7263	6.322
				3.80033	2.259
					0.2186
					ns
					No
					0.991

## Sheet: ROCK2
				Ctl	EDPs
			ROCK2	21.03	17.356
					13.101
				13.437	28.9
				7.285
				7.82
				11.433	14.729
				15.959	18.975
							0.1256
							ns
				12.8273	18.6122		No
				4.74689	5.53175

## Sheet: P-LIMK12
				Ctl	EDPs
			Phospho-LIMK1/2	23.143	15.311
					14.17
					23.54
					26.53
					7.14
					26.015
				23.143	18.7843
				5	5.11233

## Sheet: Cofilin
				Ctl	EDPs
			Cofilin	10.197	14.846
				16.978	38.717
				13.5875	26.7815
				4.79489	16.8793
					0.399
					ns
					No

## Sheet: PMLC2
									9.855	16.539
									2.419	16.672
										10.077
				Ctl	EDPs
			Phospho-MLC2
				1.66
				8.631	3.045
				0.111	0.913
					1.451
				2.438	0.876
				1.655	1.378
				2.899	1.5326
				3.31376	0.885006
							0.399
							ns
							No

## Sheet: Bilan
Immunostaining quantification of blebbing tumour cells
	Conditions (%stained pixel/cell surface)			Localization
	Ctl	EDPs	Significativity	Ctl	EDPs
Phospho-ERM	0.637333	11.0224	**	cell cortex	bleb
Calpain	26.1326	44.0017	**	nucleus ; cytosol	bleb
Actin	19.753	13.6444	-	lamelipodia ; filopodia	cortex
RhoA	26.3148	38.2437	-	lamelipodia ; cytosol	bleb
ROCK1	11.7263	6.322	-	cell cortex	bleb
ROCK2	12.8273	18.6122	-	cell cortex	bleb
Phospho-LIMK1/2	23.143	18.7843	-	cell cortex	bleb
Cofilin	13.5875	26.7815	-	cytosol	bleb
Phospho-MLC2	2.899	1.5326	-	cell cortex	bleb ; cytosol
(**p<0.01)
