# Supplementary material for: Tumour cell blebbing and extracellular vesicle shedding: key role of matrikines and ribosomal protein SA
Source: Br J Cancer. 2019 Feb 11;120(4):453–65. doi: 10.1038/s41416-019-0382-0 (PMC6461924; doi:10.1038/s41416-019-0382-0)
Supplement: Supplementary file 18 — S Table 2. Blebbing quantification in HT-1080 cells in presence of different elastin receptor inhibitors [file 41416_2019_382_MOESM18_ESM.xlsx]

## Sheet: Feuil1
	Inhibitor	Target	Concentration	Blebbing inhibition
	Lactose	ERC/Galectin3	30mM	4±3%
	Chondroitin sulfate	ERC/Galectin3	400µg/mL	5±4%
	αvβ3 integrin mAb	αvβ3 integrin	10µg/mL	29±16%
	αvβ5 integrin mAb	αvβ5 integrin	10µg/mL	5±3%
	Epigallocatechin gallate (EGCG)	Ribosomal protein SA	10µM	62±4%
